# Supplementary material for: Insight into the introduction of domestic cattle and the process of Neolithization to the Spanish region Galicia by genetic evidence
Source: PLoS One. 2021 Apr 28;16(4):e0249537. doi: 10.1371/journal.pone.0249537 (PMC8081239; doi:10.1371/journal.pone.0249537)
Supplement: S1 Table — Table including detailed information about the dating of the samples as well as about the sites the samples were found. (XLSX) [file pone.0249537.s001.xlsx]

## Sheet: Sheet1
SITES
Site name	Locality	Latitude	Longitude	Altitude m a.s.l.	environment
Chan do Lindeiro	Pedrafita, Lugo, Spain	42º 40' 49'' N	07º 04' 08'' W	1080	mountain, cave, natural trap
Mina Rubiais	Pedrafita, Lugo, Spain	42º 40' 12'' N	07º 01' 58'' W	1065	mountain, cave, natural trap
Arcoia	O Courel, Lugo, Spain	42º 36' 33'' N	07º 04' 49'' W	1170	mountain, cave, natural trap
A Tara	O Courel, Lugo, Spain	42º 36' 49'' N	07º 05' 27'' W	1025	mountain, cave, natural trap
Saballeiros	O Courel, Lugo, Spain	42º 48' 42'' N	07º 12' 31'' W	780	mountain, cave, natural trap
Cova do Eixe	O Courel, Lugo, Spain	42º 38' 27'' N	07º 10' 14''	880	mountain, cave, natural trap
Castro Valdeorras	Valdeorras, Ourense, Spain	42º 23' 35'' N	06º 58' 40'' W	560	hillfort, Iron age to Roman
Rocha Forte	Santiago, A Coruña, Spain	42º 51' 39'' N	08º 34' 24'' W	180	Castle, defensive construction
Cobas	Ferrol, A Coruña, Spain	43º 33' 14'' N	08º 15' 05'' W	3	sand dunes, old Iron mine
SAMPLES
IUX Sample code	Site	species	type of sample	Age 14C BP	Dating Lab code	Age cal BP (2-sigma)	Age cal BC/AD	context	lab code
CL-68	Chan do Lindeiro Cave	Bos primigenius	humerus dex	8297 ± 59	Ua-38454	9250 ± 215	7520 to 7090 BC	Mesolithic	Bp_CL_(9100BP)_1
CL-69	Chan do Lindeiro Cave	Bos primigenius	humerus dex	8311 ± 60	Ua-38114	9257 ± 218	7530 to 7090 BC	Mesolithic	Bp_CL_(9100BP)_2
CL-85	Chan do Lindeiro Cave	Bos primigenius	humerus dex	8236 ± 51	Ua-38115	9217 ± 191	7460 to 7080 BC	Mesolithic	Bp_CL_(9100BP)_3
MR-125	Mina Rubiais Cave	Bos taurus	rib	3736 ± 35	Ua-38118	4105 ± 127	2280 to 2030 BC	Chalcolithic	Bt_MR_(3736BP)
ArLu-15	Arcoia Cave	Bos taurus	humerus dex	2460 ± 30	Beta-366965	2536 ± 171	760 to 420 BC	Iron Age	Bt_AR_(2460 BP)
ArLu-01	Arcoia Cave	Bos taurus	femur sin	1200 ± 30	Beta-415129	1125 ± 119	710 to 950 AD	High Middle Age	Bt_AR_(1200BP)
CT-243	A Tara Cave	Bos taurus	M3/dex -teeth Bos 2	3370 ± 30	Beta-574261	3592 ± 101	1740 to 1540 BC	Bronze Age	Bt_AT_(3370BP)
CT-244	A Tara Cave	Bos taurus	M3/dex -teeth Bos 1	1600 ± 40	Ua-24251 (*)	1465 ± 80	383 to 557 AD	Suevic kingdom	Bt_AT_(1600BP)
Sab-5	Saballeiros Cave	Bos taurus	radius sin	1200 ± 30	Beta-574260	1125 ± 119	710 to 950 AD	High Middle Age	Bt_SA_(1200BP)_1
Sab-2	Saballeiros Cave	Bos taurus	radius dex	1290 ± 30	Beta-574279	1233 ± 59	660-780 AD	High Middle Age	Bt_SA_(1290BP)_2
Sab-57	Saballeiros Cave	Bos taurus	jaw	1210 ± 30	Beta-366973	1154 ± 95	700 to 890 AD	High Middle Age	-
UK-LU-01	Chan do Lindeiro (entrance)	Bos taurus	humerus	100% modern C	Beta-366974		last 60 years	Recent	Bt_CO_(60BP)
EIX-1-5	Cova do Eixe Cave	Bos taurus	rib	1930 ± 30	Beta-415128	1837 ± 92	20 to 210 AD	Roman	-
C-12-3024-72	Castro Valdeorras	Bos taurus	humerus	2260 ± 30	Beta-366970	2250 ± 95	400 to 210 BC	Castreña (Iron age)	-
C-12-1023-13	Castro Valdeorras	Bos taurus	humerus	1920 ± 30	Beta-366968	1833 ± 93	30 to 210 AD	Roman	-
C-12-1023-14	Castro Valdeorras	Bos taurus	humerus	1910 ± 30	Beta-366969	1829 ± 93	30 to 220 AD	Roman	-
ROCHA	Rocha Forte	Bos taurus	rib	(stratigaphic)	(**)		14th century	Late Middle Age	-
COBAS-FE-O	Cobas	Bos taurus	rib	80 ± 30	Beta-417615	145 ± 116	17th to present	Modern
(*) From Pérez-Rama et al., 2015
(**) Date from another bone in the ensemble
