# Supplementary material for: Insight into the introduction of domestic cattle and the process of Neolithization to the Spanish region Galicia by genetic evidence
Source: PLoS One. 2021 Apr 28;16(4):e0249537. doi: 10.1371/journal.pone.0249537 (PMC8081239; doi:10.1371/journal.pone.0249537)
Supplement: S2 Table — Table includes detailed information about the results of the sequencing and mapping experiments done with the samples of this study. (XLSX) [file pone.0249537.s002.xlsx]

## Sheet: Sheet1
Sample	#_reads	#_reads_qua.fil	#_reads_rm.dup.	#_mapped_reads	depth_average	total_bp_mapped	endogenous_content	coverage	%BP_covered	#_N
Bt_SA_(strat)_2	4429452	44130833	44112394	18439	72.9265	1191473	0.00042	72.93	99.98	2
Bp_CL_(9100BP)_2	25319425	24602467	24588710	13757	41.344	674734	0.00056	41.3	99.51	80
Bt_AR_(2460BP)	13939400	13717086	13707473	9613	33.3638	544197	0.0007	33.31	99.67	53
Bt_AR_(1200BP)	18587541	18300368	18290847	9521	30.9504	501830	0.00052	30.72	98.75	204
Bt_SA_(strat)_1	4379977	3983064	3977278	5786	18.3917	287701	0.00145	17.61	93.08	1131
Bt_AT_(strat)	8845765	8402257	8397030	5227	17.7824	279841	0.00062	17.13	94.83	844
Bp_CL_(9100BP)_1	3895196	3817404	3814869	2535	10.0668	122473	0.00066	7.5	66.89	5410
Bp_CL_(9100BP)_3	2867898	2493746	2491440	2306	8.81142	110786	0.00092	6.78	68.19	5197
Bt_AT_(1600BP)	3360460	2563119	2561293	1826	8.98267	101585	0.00071	6.22	63.25	6004
Bt_CO_(60BP) 1705619	1265273	1264080	1193	7.24432	64047	0.00094	3.92	45.99	8824
Bt_MR_(3736BP)	1592180	1258932	1257914	1018	6.49375	54554	0.00081	3.34	44.88	9006
