# Supplementary material for: Insight into the introduction of domestic cattle and the process of Neolithization to the Spanish region Galicia by genetic evidence
Source: PLoS One. 2021 Apr 28;16(4):e0249537. doi: 10.1371/journal.pone.0249537 (PMC8081239; doi:10.1371/journal.pone.0249537)
Supplement: S3 Table — Table contains NCBI accession numbers of all publicly available data sets used for the analyses displayed in Figs 2–4. (XLSX) [file pone.0249537.s003.xlsx]

## Sheet: Sheet1
Figure_2	Figure_3	Figure_4
i2_GU256940_Bos_indicus_deqin	AF492351	NC_013996
I1_EU177868_Bos_taurus_Bos51	AB074968	MF169213
i2_FJ971088_Bos_taurus_Mong01	AB074966	MF169212
I2_EU177869_Bos_taurus_Bos50	AB074965	MF169211
I2_AF492350_Bos_indicus	DQ124416
I2_EU177870_Bos_taurus_Bos49	DQ124415
R2_FJ971087_Bos_taurus_Rom478	DQ124414
R2_HQ184045_Bos_taurus_Mcg375	DQ124413
R1_FJ971085_Bos_taurus_Cin13	DQ124411
R1_FJ971084_Bos_taurus_Per12	DQ124410
R1_HQ184040_Bos_taurus_Rom498	DQ124409
R1_HQ184041_Bos_taurus_Rom553	DQ124408
R1_HQ184042_Bos_taurus_Rom561	DQ124407
R1_HQ184043_Bos_taurus_Rom584	DQ124406
R1_HQ184044_Bos_taurus_Rom600	DQ124405
R1_FJ971086_Bos_taurus_Cin19	DQ124404
P_GU985279_Bos_primigenius_CPC98	DQ124402
p_JQ437479_Bos_primigenius	DQ124398
P_DQ124389_Bos_taurus_FC3	DQ124397
Q1_EU177866_Bos_taurus_Bos3	DQ124395
Q1_EU177867_Bos_taurus_Bos18	DQ124394
Q1_HQ184036_Bos_taurus_Gal5	DQ124391
Q1_HQ184037_Bos_taurus_Ga16	DQ124390
Q1_HQ184038_Bos_taurus_Cab1	DQ124389
Q1_HQ184039_Bos_taurus_Chi466	DQ124388
Q2_FJ971080_Bos_taurus_Rom445	DQ124387
Q2_FJ971081_Bos_taurus_Chi413	DQ124385
Q2_HQ184033_Bos_taurus_Rom550	DQ124384
Q2_HQ184030_Bos_taurus_Chi467	DQ124382
Q2_HQ184031_Bos_taurus_Chi490	DQ124381
Q2_HQ184032_Bos_taurus_Chi597	DQ124380
Q1a_FJ971082_Bos_taurus_Pri19	DQ124379
Q1a_FJ971083_Bos_taurus_Rom475	DQ124378
Q1a_HQ184034_Bos_taurus_Rom534	DQ124376
Q1a_HQ184035_Bos_taurus_Rom590	DQ124374
T2_EU177858_Bos_taurus_Bos12	DQ124371
T3_EU177818_Bos_taurus_Bos34	AY676873
T3_EU177827_Bos_taurus_Bos31	AY676870
T3_EU177826_Bos_taurus_Bos30	AY676867
T5_EU177862_Bos_taurus_Bos35	AY676866
T5_EU177863_Bos_taurus_Bos36	AY676864
T5_EU177864_Bos_taurus_Bos38	AY676863
T5_EU177865_Bos_taurus_Bos39	AY676862
T3_EU177828_Bos_taurus_Bos48	AY676861
T3_DQ124376_Bos_taurus_KC6	AY676860
T3_DQ124374_Bos_taurus_KC4	AY676859
T1a_EU177848_Bos_taurus_Bos37	AY676858
T3_EU177820_Bos_taurus_Bos47	AY676857
T1a_EU177847_Bos_taurus_Bos24	AY676855
T3_DQ124386_Bos_taurus_KC16	KT184471
T4_DQ124372_Bos_taurus_KC2	KT184469
T3_EU177819_Bos_taurus_Bos46	KT184468
T4_DQ124377_Bos_taurus_KC7	KT184467
T4_DQ124375_Bos_taurus_KC5	KT184466
T4_DQ124400_Bos_taurus_FC14	KT184465
T3a_DQ124417_Bos_taurus_H15	KT184464
T3a_DQ124418_Bos_taurus_H16	KT184463
T4_DQ124392_Bos_taurus_FC6	KT184462
T4_DQ124412_Bos_taurus_H10	KT184455
T4_DQ124401_Bos_taurus_FC15	KT184454
T3_DQ124382_Bos_taurus_KC12	KT184453
T3_DQ124402_Bos_taurus_FC16	KT184451
T3_DQ124380_Bos_taurus_KC10	KF926377
T3_DQ124388_Bos_taurus_FC2	JN817351
T3_DQ124394_Bos_taurus_FC8	JN817350
T3_DQ124398_Bos_taurus_FC12	JN817349
T3_DQ124381_Bos_taurus_KC11	JN817348
T3_DQ124407_Bos_taurus_H5	JN817346
T3_DQ124415_Bos_taurus_H13	JN817345
T3_EU177836_Bos_taurus_Bos42	JN817344
T3_EU177837_Bos_taurus_Bos43	JN817342
T3_DQ124385_Bos_taurus_KC15	JN817341
T3_DQ124390_Bos_taurus_FC4	JN817340
T3_DQ124413_Bos_taurus_H11	JN817339
T3_EU177823_Bos_taurus_Bos1	JN817338
T3_EU177816_Bos_taurus_Bos44	JN817336
T3_EU177833_Bos_taurus_Bos53	JN817335
T3_EU177834_Bos_taurus_Bos54	JN817334
T3_EU177822_Bos_taurus_Bos29	JN817333
T3_DQ124410_Bos_taurus_H8	JN817332
T3_DQ124404_Bos_taurus_H2	JN817331
T3_DQ124405_Bos_taurus_H3	JN817328
T3_EU177815_Bos_taurus_Bos32	JN817326
T3_EU177817_Bos_taurus_Bos33	JN817325
T1a_EU177843_Bos_taurus_Bos4	JN817323
T1a_EU177844_Bos_taurus_Bos9	JN817322
T1a_EU177846_Bos_taurus_Bos17	JN817321
T1a_EU177845_Bos_taurus_Bos7	JN817320
T1_DQ124399_Bos_taurus_FC13	JN817318
T1_EU177842_Bos_taurus_Bos2	JN817317
T3_EU177838_Bos_taurus_Bos14	JN817316
T3_DQ124409_Bos_taurus_H7	JN817315
T123_EU177840_Bos_taurus_Bos19	JN817314
T3_EU177831_Bos_taurus_Bos27	JN817313
T3_EU177839_Bos_taurus_Bos11	JN817312
T3_EU177830_Bos_taurus_Bos20	JN817311
T3_EU177829_Bos_taurus_Bos28	JN817310
T3_DQ124408_Bos_taurus_H6	JN817309
T1_EU177841_Bos_taurus_Bos6	JN817308
T3_DQ124411_Bos_taurus_H9	JN817307
T3_DQ124414_Bos_taurus_H12	JN817301
T3_EU177824_Bos_taurus_Bos25	JN817300
T3_V00654_Bos_taurus_complete	MG837552
T3_DQ124378_Bos_taurus_KC8	KT343749
T3_DQ124397_Bos_taurus_FC11	KT343748
T3_DQ124391_Bos_taurus_FC5	MK028750
T3_DQ124387_Bos_taurus_FC1	MK028748
T3_DQ124395_Bos_taurus_FC9	MK028747
T3_DQ124406_Bos_taurus_H4	MK028746
T3_DQ124416_Bos_taurus_H14	MK028744
T3a_DQ124371_Bos_taurus_KC1	MK028742
T3_EU177821_Bos_taurus_Bos45	MK028741
T3_EU177825_Bos_taurus_Bos26	MK028740
T3_EU177835_Bos_taurus_Bos40	MK028739
T3_DQ124384_Bos_taurus_KC14	MK028738
T3_EU177832_Bos_taurus_Bos52	MK028737
T3_DQ124373_Bos_taurus_KC3	MK028735
T3_DQ124379_Bos_taurus_KC9	MK028734
T2_EU177857_Bos_taurus_Bos16	MK028733
T2_EU177860_Bos_taurus_Bos15	MK028731
T2_EU177861_Bos_taurus_Bos22	MK028730
t2_HQ025805_Bos_taurus_voucher	MK028729
T2_EU177853_Bos_taurus_Bos10	MK028726
T2_DQ124393_Bos_taurus_FC7	MG736676
T2_DQ124396_Bos_taurus_FC10	MF169214
T2_EU177851_Bos_taurus_Bos21	MF169210
T2_DQ124383_Bos_taurus_KC13	MF169209
T2_EU177854_Bos_taurus_Bos8	KY766258
T2_EU177856_Bos_taurus_Bos41	KY766257
T2_EU177859_Bos_taurus_Bos13	KY766256
t2_AY676856_Bos_taurus_17605	EU177867
T2_EU177850_Bos_taurus_Bos5	EU177866
T2_EU177849_Bos_taurus_GR316	EU177865
T2_EU177852_Bos_taurus_GR68	EU177864
T2_EU177855_Bos_taurus_Bos23	EU177863
	EU177862
	EU177853
	EU177848
	EU177847
	EU177835
	EU177834
	EU177833
	EU177832
	EU177831
	EU177829
	EU177828
	EU177827
	EU177826
	EU177823
	EU177822
	EU177821
	EU177817
	EU177816
	EU177815
	HQ184039
	HQ184038
	HQ184037
	HQ184036
	HQ184035
	HQ184034
	HQ184033
	HQ184032
	HQ184031
	HQ184030
	HM045018
	GQ129208
	FJ971083
	FJ971082
	FJ971081
	FJ971080
	KU891849
	KJ789953
	KJ709685
	KJ709684
	KJ709683
	KJ709682
	KJ709681
	KF163094
	KF163093
	KF163092
	KF163091
	KF163090
	KF163089
	KF163088
	KF163087
	KF163086
	KF163085
	KF163083
	KF163082
	KF163081
	KF163080
	KF163079
	KF163078
	KF163077
	KF163076
	KF163074
	KF163073
	KF163072
	KF163071
	KF163070
	KF163069
	KF163068
	KF163067
	KF163063
	KF163062
	KF163061
	KC153977
	KC153976
	KC153975
	KC153974
	KC153973
	GU947021
	GU947020
	GU947019
	GU947018
	GU947017
	GU947016
	GU947015
	GU947014
	GU947013
	GU947012
	GU947011
	GU947010
	GU947009
	GU947008
	GU947007
	GU947015
	GU947014
	GU947013
	GU947012
	GU947011
	GU947010
	GU947009
	GU947008
	GU947007
